# Supplementary material for: Binding of the RNA Chaperone Hfq on Target mRNAs Promotes the Small RNA RyhB-Induced Degradation in Escherichia coli
Source: Noncoding RNA. 2021 Sep 28;7(4):64. doi: 10.3390/ncrna7040064 (PMC8544716; doi:10.3390/ncrna7040064)
Supplement: Supplementary file 1 [file ncrna-07-00064-s001.zip]

Archive with 1 entries (1 files):
- ncrna-1297342-supplementary.pdf
